# Supplementary material for: A unified drug–target interaction prediction framework based on knowledge graph and recommendation system
Source: Nat Commun. 2021 Nov 22;12:6775. doi: 10.1038/s41467-021-27137-3 (PMC8635420; doi:10.1038/s41467-021-27137-3)
Supplement: Supplementary file 4 — Source Data [file 41467_2021_27137_MOESM4_ESM.xlsx]

## Sheet: Luo’s dataset
Table S6 Evaluation performance on the Luo’s dataset in the three challenging scenarios.
warm start (balanced)	End-to-end methods		Feature-based methods		Heterogeneous data driven methods				warm start (balanced)	End-to-end methods		Feature-based methods		Heterogeneous data driven methods
AUROC	MPNN_CNN	DeepDTI	RF	NFM	DistMult	DTINET	KGE_NFM		AUPR	MPNN_CNN	DeepDTI	RF	NFM	DistMult	DTINET	KGE_NFM
1	0.84527	0.88195	0.930045	0.874664	0.803462	0.937014	0.913957		1	0.83613	0.83651	0.9387	0.8677	0.821294	0.938308	0.909531
2	0.82797	0.87931	0.930521	0.872157	0.801551	0.940825	0.912246		2	0.80892	0.8704	0.935512	0.859868	0.812708	0.946587	0.899186
3	0.84022	0.85566	0.923129	0.855324	0.825087	0.944734	0.90191		3	0.79468	0.84418	0.928156	0.857312	0.850954	0.940882	0.891754
4	0.88501	0.85545	0.931333	0.842406	0.848583	0.96378	0.911009		4	0.8842	0.81582	0.928814	0.826684	0.874245	0.962311	0.891206
5	0.78499	0.85199	0.929583	0.793283	0.803803	0.930005	0.905106		5	0.71894	0.83793	0.931934	0.778025	0.827589	0.930334	0.901432
6	0.84448	0.84548	0.920165	0.836002	0.811158	0.950398	0.895473		6	0.79862	0.79869	0.92375	0.819603	0.809321	0.931147	0.889342
7	0.82872	0.85288	0.915669	0.866335	0.787401	0.932746	0.890538		7	0.82815	0.85688	0.921639	0.867303	0.797088	0.935379	0.899008
8	0.81452	0.88504	0.941136	0.82343	0.842334	0.945162	0.922347		8	0.80932	0.88448	0.954004	0.828248	0.846938	0.948665	0.92916
9	0.80541	0.85214	0.90678	0.80259	0.736786	0.930459	0.878135		9	0.79884	0.83911	0.92169	0.772799	0.7602	0.933752	0.881256
10	0.81845	0.82887	0.922235	0.785113	0.821593	0.929322	0.900832		10	0.76831	0.81189	0.936134	0.768337	0.828534	0.94176	0.891664
mean	0.829504	0.858877	0.92506	0.83513	0.808176	0.940444	0.903155		mean	0.804611	0.839589	0.932033	0.824588	0.822887	0.940913	0.898354
std	0.0270397	0.0178424	0.00960865	0.0330282	0.031425	0.0109941	0.0128423		std	0.0431377	0.0264616	0.0098043	0.039519	0.031523	0.00970041	0.0133229
warm start (unbalanced)	End-to-end methods		Feature-based methods		Heterogeneous data driven methods				warm start (unbalanced)	End-to-end methods		Feature-based methods		Heterogeneous data driven methods
AUROC	MPNN_CNN	DeepDTI	RF	NFM	DistMult	DTINET	KGE_NFM		AUPR	MPNN_CNN	DeepDTI	RF	NFM	DistMult	DTINET	KGE_NFM
1	0.95956	0.96271	0.963768	0.951893	0.815766	0.943621	0.975857		1	0.86128	0.89603	0.846238	0.847275	0.461366	0.808519	0.933681
2	0.91639	0.95334	0.950362	0.912563	0.823804	0.945315	0.957692		2	0.68182	0.80299	0.824321	0.708234	0.443455	0.828045	0.843166
3	0.93546	0.95907	0.9551	0.927787	0.825391	0.942622	0.957186		3	0.7245	0.82956	0.845439	0.753811	0.487224	0.853414	0.868993
4	0.94122	0.95946	0.960215	0.916135	0.838097	0.941719	0.964374		4	0.74476	0.8051	0.855908	0.770812	0.507863	0.834216	0.866146
5	0.9325	0.95582	0.959915	0.91967	0.800755	0.949899	0.968017		5	0.72424	0.78566	0.852239	0.705762	0.39243	0.809114	0.82188
6	0.93159	0.95438	0.950465	0.920544	0.815621	0.946641	0.946795		6	0.71534	0.80029	0.822002	0.756903	0.3739	0.794025	0.844492
7	0.92346	0.9381	0.937009	0.915298	0.777699	0.944181	0.964272		7	0.70884	0.74575	0.81652	0.721416	0.335908	0.788276	0.806567
8	0.93006	0.9585	0.956648	0.930015	0.843426	0.933986	0.964272		8	0.64897	0.81427	0.833199	0.755186	0.471111	0.842237	0.865128
9	0.90709	0.92979	0.951712	0.916382	0.776765	0.953487	0.952561		9	0.61483	0.67485	0.795167	0.69674	0.368976	0.82426	0.830241
10	0.91096	0.94687	0.94131	0.918445	0.823838	0.937964	0.96557		10	0.62978	0.77415	0.809444	0.708887	0.421784	0.785276	0.866862
mean	0.928829	0.951804	0.95265	0.922873	0.814116	0.943943	0.96166		mean	0.705436	0.792865	0.830048	0.742502	0.426402	0.816738	0.854716
std	0.0154199	0.0105255	0.00843098	0.0115653	0.0227412	0.00555238	0.00828511		std	0.0701901	0.0570619	0.0199774	0.0452988	0.0570245	0.023397	0.0350545
cold start for drugs	End-to-end methods		Feature-based methods		Heterogeneous data driven methods				cold start for drugs	End-to-end methods		Feature-based methods		Heterogeneous data driven methods
AUROC	MPNN_CNN	DeepDTI	RF	NFM	DistMult	DTINET	KGE_NFM		AUPR	MPNN_CNN	DeepDTI	RF	NFM	DistMult	DTINET	KGE_NFM
1	0.85253	0.6622	0.860541	0.791298	0.838141	0.882176	0.923061		1	0.49332	0.16341	0.657588	0.391483	0.5853	0.671875	0.620335
2	0.78007	0.63619	0.74954	0.713711	0.757347	0.8298	0.87336		2	0.4865	0.26225	0.600953	0.471003	0.518885	0.579395	0.576041
3	0.81409	0.72622	0.831642	0.773018	0.792333	0.871489	0.911933		3	0.52043	0.34994	0.634086	0.376532	0.448519	0.58439	0.600099
4	0.83889	0.7271	0.815	0.793271	0.842353	0.887236	0.880658		4	0.55635	0.30191	0.656417	0.537485	0.572727	0.680874	0.624867
5	0.80034	0.57604	0.817721	0.800229	0.803788	0.869136	0.886025		5	0.38805	0.2522	0.628705	0.419191	0.524518	0.615922	0.626494
6	0.80227	0.63644	0.757136	0.665218	0.77332	0.850693	0.842747		6	0.49456	0.16135	0.55533	0.277905	0.416328	0.578537	0.478145
7	0.76649	0.60522	0.719774	0.67352	0.717796	0.799381	0.853605		7	0.35731	0.13233	0.497797	0.22522	0.326518	0.463516	0.450094
8	0.7511	0.63799	0.738362	0.708089	0.718176	0.820631	0.860036		8	0.39446	0.18076	0.548079	0.26256	0.364143	0.528887	0.452739
9	0.82884	0.71909	0.806764	0.716127	0.802974	0.853333	0.892553		9	0.4367	0.2292	0.613605	0.295275	0.41787	0.557714	0.506441
10	0.82357	0.69479	0.815488	0.774321	0.780007	0.866484	0.883325		10	0.48757	0.21865	0.673058	0.427688	0.484559	0.659504	0.61104
mean	0.805819	0.662128	0.791197	0.74088	0.782623	0.853036	0.88073		mean	0.461525	0.2252	0.606562	0.368434	0.465937	0.592061	0.55463
std	0.0323791	0.0529209	0.0463504	0.0512603	0.0430693	0.0284288	0.024947		std	0.0643249	0.068394	0.0564848	0.100582	0.0863508	0.0678829	0.0742402
cold start for proteins	End-to-end methods		Feature-based methods		Heterogeneous data driven methods				cold start for proteins	End-to-end methods		Feature-based methods		Heterogeneous data driven methods
AUROC	MPNN_CNN	DeepDTI	RF	NFM	DistMult	DTINET	KGE_NFM		AUPR	MPNN_CNN	DeepDTI	RF	NFM	DistMult	DTINET	KGE_NFM
1	0.54204	0.396232	0.606162	0.345113	0.653042	0.681053	0.729342		1	0.06744	0.09596	0.0790623	0.255659	0.215777	0.22293	0.307568
2	0.57318	0.387229	0.620723	0.322955	0.617854	0.66242	0.722782		2	0.06763	0.10673	0.0770931	0.204491	0.198272	0.175592	0.233058
3	0.40166	0.461623	0.889463	0.414827	0.789839	0.911578	0.966209		3	0.09349	0.06929	0.0855928	0.673432	0.299983	0.696364	0.863763
4	0.47481	0.512405	0.812017	0.452995	0.799922	0.834091	0.851164		4	0.08162	0.08205	0.115341	0.400921	0.268913	0.562203	0.46121
5	0.60539	0.571813	0.812449	0.566538	0.758528	0.795618	0.861564		5	0.08789	0.15545	0.113301	0.519024	0.358707	0.287415	0.551079
6	0.47924	0.409506	0.616609	0.325957	0.592312	0.749015	0.725718		6	0.0705	0.08716	0.074475	0.192087	0.154604	0.257849	0.234059
7	0.455	0.488407	0.831439	0.398836	0.756498	0.896378	0.820982		7	0.0781	0.07745	0.0883828	0.462033	0.243897	0.669224	0.449435
8	0.47799	0.486964	0.746751	0.479713	0.684809	0.72429	0.780352		8	0.08848	0.09208	0.0934025	0.391148	0.250028	0.349437	0.380605
9	0.48977	0.58424	0.761129	0.511987	0.744507	0.775891	0.816577		9	0.06652	0.08606	0.117609	0.465265	0.236438	0.346317	0.460637
10	0.36908	0.540313	0.851596	0.455806	0.769926	0.750426	0.857672		10	0.08134	0.06619	0.107069	0.647501	0.289166	0.314002	0.499477
mean	0.486816	0.483873	0.754834	0.427473	0.716724	0.778076	0.813236		mean	0.078301	0.091842	0.0951328	0.421156	0.251578	0.388133	0.444089
std	0.0722511	0.0706188	0.105011	0.0814163	0.0741823	0.0833732	0.0768703		std	0.00987723	0.025407	0.0167866	0.168716	0.057107	0.186382	0.183349

## Sheet: Hetionet
Table S7. Evaluation performance on the Hetionet in the three sample scenarios.
warm start (unbalanced)	End-to-end methods		Feature-based methods		Heterogeneous data driven methods				warm start (unbalanced)	End-to-end methods		Feature-based methods		Heterogeneous data driven methods
AUROC	MPNN_CNN	DeepDTI	RF	NFM	DistMult	TriModel	KGE_NFM		AUPR	MPNN_CNN	DeepDTI	RF	NFM	DistMult	TriModel	KGE_NFM
1	0.95886	0.96025	0.957677	0.912931	0.956571	0.963956	0.972209		1	0.70873	0.74874	0.733387	0.598435	0.690891	0.743246	0.786497
2	0.96162	0.96162	0.95767	0.908612	0.959414	0.962094	0.970894		2	0.75378	0.75378	0.734636	0.601184	0.689384	0.740344	0.777285
3	0.9602	0.9627	0.958987	0.91205	0.96032	0.963799	0.970901		3	0.72225	0.75105	0.738897	0.612814	0.690567	0.746995	0.769984
4	0.96129	0.96177	0.958806	0.91523	0.961929	0.964222	0.973563		4	0.72427	0.75337	0.743481	0.624544	0.709915	0.74965	0.797049
5	0.95756	0.96225	0.958235	0.906315	0.956784	0.961766	0.969589		5	0.70266	0.75631	0.735792	0.599202	0.677806	0.736269	0.769552
6	0.96007	0.96558	0.956833	0.908332	0.959957	0.961186	0.971726		6	0.72156	0.76308	0.735518	0.612718	0.694223	0.750385	0.777839
7	0.95907	0.96399	0.959611	0.911732	0.959159	0.963313	0.970283		7	0.71819	0.75858	0.746667	0.618612	0.692141	0.752393	0.775395
8	0.96001	0.9649	0.958558	0.913642	0.955822	0.962011	0.971735		8	0.7183	0.76166	0.739268	0.607156	0.681699	0.739967	0.784998
9	0.95888	0.96363	0.959173	0.913963	0.958812	0.964396	0.971586		9	0.71886	0.76054	0.738365	0.612849	0.688149	0.751123	0.780509
10	0.96051	0.96438	0.957837	0.91127	0.961179	0.965131	0.973004		10	0.71803	0.75641	0.739557	0.613227	0.699967	0.751307	0.784412
mean	0.959807	0.963107	0.958339	0.911408	0.958995	0.963187	0.971549		mean	0.720663	0.756352	0.738557	0.610074	0.691474	0.746168	0.780352
std	0.00122898	0.00166885	0.000844426	0.00283234	0.00203109	0.00132892	0.00120042		std	0.0133394	0.00468462	0.0040914	0.00853503	0.00893913	0.00576578	0.0082937
cold start for drugs	End-to-end methods		Feature-based methods		Heterogeneous data driven methods				cold start for drugs	End-to-end methods		Feature-based methods		Heterogeneous data driven methods
AUROC	MPNN_CNN	DeepDTI	RF	NFM	DistMult	TriModel	KGE_NFM		AUPR	MPNN_CNN	DeepDTI	RF	NFM	DistMult	TriModel	KGE_NFM
1	0.9233	0.88942	0.930008	0.84089	0.899114	0.889797	0.889751		1	0.61948	0.53878	0.670178	0.507455	0.495054	0.513841	0.52017
2	0.92454	0.86225	0.927811	0.877363	0.921311	0.919265	0.902737		2	0.62909	0.53465	0.671335	0.553382	0.542334	0.562226	0.583795
3	0.91964	0.87478	0.928294	0.869699	0.90368	0.898411	0.872183		3	0.58534	0.51396	0.655026	0.543685	0.508535	0.543783	0.532428
4	0.9345	0.90708	0.940522	0.86322	0.875632	0.912795	0.917765		4	0.66381	0.59268	0.714122	0.564332	0.502256	0.552876	0.600729
5	0.92799	0.8949	0.937601	0.882656	0.863688	0.898639	0.878084		5	0.62537	0.56681	0.683251	0.581516	0.506558	0.564923	0.547859
6	0.92897	0.8889	0.933734	0.86519	0.851836	0.892781	0.897525		6	0.63988	0.56709	0.690545	0.555718	0.48231	0.534841	0.554793
7	0.92669	0.89053	0.927876	0.883372	0.878518	0.910015	0.897343		7	0.65288	0.56665	0.678989	0.589368	0.492922	0.552586	0.557892
8	0.94716	0.92287	0.952585	0.886445	0.917728	0.938484	0.911839		8	0.70294	0.65548	0.747688	0.600765	0.591334	0.62775	0.658003
9	0.93101	0.89592	0.93424	0.86858	0.889106	0.907942	0.911499		9	0.64736	0.56021	0.71263	0.566545	0.517839	0.546041	0.591507
10	0.92316	0.88129	0.931263	0.886518	0.90217	0.910237	0.916407		10	0.64036	0.5427	0.663584	0.565768	0.529054	0.545002	0.618919
mean	0.928696	0.890794	0.934393	0.872393	0.890278	0.907837	0.899513		mean	0.640651	0.563901	0.688735	0.562853	0.51682	0.554387	0.576609
std	0.00777178	0.0166811	0.00768312	0.0141337	0.0227417	0.0142614	0.0157574		std	0.0307068	0.0389943	0.0283533	0.0260126	0.0315802	0.0295453	0.0422437
cold start for proteins	End-to-end methods		Feature-based methods		Heterogeneous data driven methods				cold start for proteins	End-to-end methods		Feature-based methods		Heterogeneous data driven methods
AUROC	MPNN_CNN	DeepDTI	RF	NFM	DistMult	TriModel	KGE_NFM		AUPR	MPNN_CNN	DeepDTI	RF	NFM	DistMult	TriModel	KGE_NFM
1	0.45659	0.51426	0.530501	0.589296	0.72316	0.830967	0.878775		1	0.07626	0.0915	0.0884397	0.154981	0.277603	0.26082	0.439795
2	0.42514	0.48165	0.521402	0.568255	0.74477	0.819317	0.876584		2	0.07197	0.08167	0.0866382	0.125567	0.292212	0.24805	0.388268
3	0.4541	0.53109	0.510729	0.604693	0.691487	0.802046	0.888347		3	0.07536	0.09542	0.0849141	0.138013	0.247966	0.237983	0.425258
4	0.46808	0.52629	0.502178	0.571822	0.747334	0.839305	0.877767		4	0.07754	0.09426	0.0833526	0.1261	0.295519	0.266911	0.408458
5	0.56704	0.52999	0.501786	0.572437	0.713345	0.815797	0.861103		5	0.10062	0.09332	0.0830193	0.143824	0.240533	0.242112	0.3662
6	0.57143	0.52965	0.521477	0.566497	0.739079	0.829465	0.878699		6	0.10865	0.09393	0.0864292	0.129489	0.27932	0.260721	0.379088
7	0.4638	0.5215	0.518583	0.611649	0.690414	0.805706	0.881045		7	0.07725	0.11255	0.0861437	0.175494	0.226624	0.234093	0.43798
8	0.44792	0.50413	0.508561	0.562137	0.740191	0.824918	0.872728		8	0.07586	0.09622	0.0844543	0.125573	0.294033	0.252601	0.395262
9	0.48448	0.54929	0.55152	0.583652	0.681092	0.814591	0.875352		9	0.08054	0.10208	0.0932574	0.129287	0.215357	0.237596	0.372061
10	0.45793	0.52412	0.497833	0.590625	0.713166	0.820077	0.894334		10	0.07664	0.10177	0.0827488	0.146111	0.281239	0.256257	0.463086
mean	0.479651	0.521197	0.516457	0.582106	0.718404	0.820219	0.878473		mean	0.082069	0.096272	0.0859397	0.139444	0.265041	0.249714	0.407546
std	0.0495574	0.0181775	0.0161313	0.0168098	0.0245176	0.0114518	0.00884633		std	0.0122272	0.00805468	0.00314872	0.0162343	0.0297553	0.0114525	0.0327728

## Sheet: Yamanishi_08’s dataset
Table S8. Evaluation performance on the Yamanishi_08’s dataset in the three sample scenarios.
Figure 3 & Figure 6
warm start (balanced)	End-to-end methods		Feature-based methods		Heterogeneous data driven methods						warm start (balanced)	End-to-end methods		Feature-based methods		Heterogeneous data driven methods
AUROC	MPNN_CNN	DeepDTI	RF	NFM	DTiGEMS+	DistMult	TriModel	KGE_NFM	KGE_RF		AUPR	MPNN_CNN	DeepDTI	RF	NFM	DTiGEMS+	DistMult	TriModel	KGE_NFM	KGE_RF
1	0.86304	0.87442	0.920295	0.939518	0.958331	0.888344	0.946634	0.975103	0.948198		1	0.81104	0.83473	0.919388	0.94032	0.946452	0.881496	0.933962	0.970778	0.949875
2	0.8241	0.8926	0.905145	0.914913	0.968612	0.86129	0.956206	0.982724	0.942658		2	0.77179	0.85477	0.904802	0.915514	0.961792	0.85883	0.952331	0.98112	0.944207
3	0.81455	0.83721	0.884884	0.920883	0.973135	0.880238	0.949935	0.958521	0.923212		3	0.76616	0.78311	0.879561	0.922406	0.966666	0.867616	0.950942	0.94569	0.928147
4	0.85099	0.83104	0.911446	0.927311	0.959934	0.865185	0.954651	0.968102	0.946295		4	0.8014	0.78152	0.912211	0.923302	0.95373	0.848633	0.947072	0.95896	0.948596
5	0.83853	0.88523	0.915761	0.924656	0.958414	0.876713	0.966923	0.960669	0.941868		5	0.7742	0.84503	0.912968	0.931275	0.95256	0.871196	0.967653	0.952812	0.943054
6	0.82188	0.86006	0.89959	0.901402	0.957056	0.886181	0.948246	0.969593	0.935316		6	0.77764	0.79613	0.90249	0.906647	0.950943	0.876559	0.949007	0.969897	0.939565
7	0.8369	0.92587	0.908421	0.908733	0.958082	0.868385	0.946105	0.971389	0.943137		7	0.80509	0.90743	0.902385	0.904148	0.946522	0.858118	0.94242	0.959866	0.940191
8	0.80294	0.85272	0.893854	0.926685	0.960136	0.893505	0.946781	0.967213	0.932577		8	0.74361	0.8211	0.889815	0.932839	0.952167	0.871086	0.943445	0.95835	0.939106
9	0.84825	0.85216	0.909187	0.917084	0.972677	0.891964	0.949032	0.952488	0.935995		9	0.80738	0.80907	0.90963	0.915893	0.970831	0.894863	0.939796	0.942951	0.938534
10	0.83578	0.83666	0.878048	0.929119	0.970791	0.883907	0.944363	0.97446	0.930718		10	0.81745	0.77114	0.875472	0.930281	0.96655	0.877473	0.936062	0.972156	0.935353
mean	0.833696	0.864797	0.902663	0.92103	0.963717	0.879571	0.950888	0.968026	0.937997		mean	0.787576	0.820403	0.900872	0.922262	0.956821	0.870587	0.946269	0.961258	0.940663
std	0.0181174	0.0298762	0.013542	0.0109611	0.00669467	0.0113632	0.00676033	0.00886848	0.00780466		std	0.0241559	0.0416522	0.0146681	0.0117504	0.00888253	0.0132351	0.00968582	0.0122159	0.00631825
warm start (unbalanced)	End-to-end methods		Feature-based methods		Heterogeneous data driven methods						warm start (unbalanced)	End-to-end methods		Feature-based methods		Heterogeneous data driven methods
AUROC	MPNN_CNN	DeepDTI	RF	NFM	DTiGEMS+	DistMult	TriModel	KGE_NFM	KGE_RF		AUPR	MPNN_CNN	DeepDTI	RF	NFM	DTiGEMS+	DistMult	TriModel	KGE_NFM	KGE_RF
1	0.9806	0.98622	0.954798	0.954011	0.980248	0.978609	0.989962	0.986834	0.990066		1	0.88335	0.93659	0.786109	0.812715	0.899172	0.839709	0.919746	0.917691	0.937973
2	0.97383	0.97939	0.947288	0.927608	0.97977	0.980028	0.98392	0.989128	0.983932		2	0.8833	0.92535	0.78289	0.748879	0.903825	0.877278	0.871317	0.929846	0.919698
3	0.96855	0.97891	0.94047	0.930315	0.980071	0.91972	0.981705	0.982454	0.981823		3	0.86541	0.90135	0.750484	0.763449	0.877573	0.604729	0.849952	0.883952	0.902094
4	0.97605	0.98631	0.962	0.910296	0.971086	0.972637	0.98814	0.987045	0.987213		4	0.84871	0.92288	0.803462	0.659794	0.851795	0.826265	0.905263	0.918425	0.922907
5	0.97352	0.97857	0.943237	0.936618	0.975785	0.978249	0.983775	0.984786	0.982776		5	0.86569	0.90413	0.752704	0.742306	0.8903	0.869429	0.872376	0.900209	0.917202
6	0.97111	0.97755	0.943332	0.947597	0.971779	0.975722	0.984697	0.976392	0.98433		6	0.87569	0.90287	0.766433	0.80896	0.851407	0.871106	0.87206	0.880495	0.920903
7	0.97142	0.98347	0.943422	0.943109	0.978236	0.973687	0.984532	0.978877	0.982819		7	0.86278	0.91589	0.771689	0.79279	0.864573	0.833263	0.888535	0.892807	0.914846
8	0.97294	0.9782	0.952337	0.952375	0.975011	0.973723	0.983241	0.985122	0.984865		8	0.87585	0.92205	0.780537	0.809819	0.858753	0.839874	0.911183	0.912039	0.927464
9	0.97737	0.98436	0.949076	0.93688	0.974441	0.972459	0.986043	0.978735	0.985057		9	0.89123	0.91868	0.774387	0.783821	0.871724	0.8194	0.890268	0.874303	0.916977
10	0.97476	0.98282	0.951347	0.949074	0.977278	0.909479	0.980933	0.983926	0.986854		10	0.88394	0.92398	0.791125	0.811026	0.86627	0.534568	0.880735	0.912811	0.935313
mean	0.974015	0.98158	0.948731	0.938788	0.976371	0.963431	0.984695	0.98333	0.984973		mean	0.873595	0.917377	0.775982	0.773356	0.873539	0.791562	0.886144	0.902258	0.921538
std	0.00342845	0.003422	0.00658843	0.0134799	0.00332509	0.0259814	0.00275079	0.00415316	0.00248111		std	0.0128346	0.0114268	0.0165316	0.0478542	0.0188247	0.11975	0.0213208	0.0187124	0.0103445
cold start for drugs	End-to-end methods		Feature-based methods		Heterogeneous data driven methods						cold start for drugs	End-to-end methods		Feature-based methods		Heterogeneous data driven methods
AUROC	MPNN_CNN	DeepDTI	RF	NFM	DTiGEMS+	DistMult	TriModel	KGE_NFM	KGE_RF		AUPR	MPNN_CNN	DeepDTI	RF	NFM	DTiGEMS+	DistMult	TriModel	KGE_NFM	KGE_RF
1	0.68174	0.67562	0.861712	0.737143	0.718031	0.839275	0.817841	0.822457	0.875311		1	0.19981	0.19773	0.651408	0.379996	0.484496	0.473745	0.508804	0.457387	0.577112
2	0.5916	0.57375	0.793645	0.664696	0.781738	0.803178	0.790977	0.837512	0.843847		2	0.18595	0.15753	0.489245	0.226873	0.552237	0.440433	0.450403	0.471908	0.570317
3	0.65723	0.67051	0.860412	0.63607	0.681766	0.761674	0.743411	0.734939	0.862347		3	0.19778	0.20574	0.501274	0.192051	0.428445	0.402745	0.365882	0.300353	0.506445
4	0.66016	0.66061	0.872782	0.764709	0.754483	0.864585	0.872733	0.863377	0.873564		4	0.20862	0.20739	0.579623	0.385697	0.50727	0.486682	0.483076	0.520573	0.53947
5	0.67036	0.65858	0.866608	0.752433	0.792015	0.875095	0.872856	0.893075	0.890864		5	0.2188	0.2261	0.623345	0.436088	0.584297	0.578872	0.594625	0.598901	0.654292
6	0.58853	0.59631	0.778578	0.683339	0.636217	0.829388	0.728396	0.857728	0.803486		6	0.16686	0.16429	0.454172	0.275691	0.353472	0.453882	0.335938	0.561027	0.488288
7	0.62908	0.63115	0.843824	0.779381	0.707477	0.836701	0.846669	0.902306	0.868315		7	0.19106	0.20918	0.593374	0.375692	0.490686	0.499109	0.520998	0.591853	0.588762
8	0.59535	0.59525	0.81227	0.770755	0.793652	0.885304	0.837518	0.895411	0.835524		8	0.17025	0.16383	0.596836	0.371666	0.603271	0.645048	0.605808	0.593191	0.621405
9	0.5932	0.58967	0.801742	0.668988	0.788641	0.794467	0.777706	0.829705	0.809216		9	0.21141	0.17477	0.536377	0.305935	0.593219	0.49346	0.503723	0.516579	0.579316
10	0.62205	0.62888	0.83141	0.742086	0.793762	0.876691	0.883425	0.889067	0.886284		10	0.19099	0.20124	0.579398	0.348146	0.578942	0.607229	0.658594	0.596869	0.716947
mean	0.62893	0.628033	0.832298	0.71996	0.744778	0.836636	0.817153	0.852558	0.854876		mean	0.194153	0.19078	0.560505	0.329783	0.517634	0.508121	0.502785	0.520864	0.584235
std	0.0342912	0.0354585	0.0338625	0.0516223	0.0560422	0.0405651	0.055204	0.0504629	0.0307441		std	0.0168749	0.0236488	0.0630785	0.077605	0.0811598	0.0775616	0.101875	0.0935829	0.067866
cold start for proteins	End-to-end methods		Feature-based methods		Heterogeneous data driven methods						cold start for proteins	End-to-end methods		Feature-based methods		Heterogeneous data driven methods
AUROC	MPNN_CNN	DeepDTI	RF	NFM	DTiGEMS+	DistMult	TriModel	KGE_NFM	KGE_RF		AUPR	MPNN_CNN	DeepDTI	RF	NFM	DTiGEMS+	DistMult	TriModel	KGE_NFM	KGE_RF
1	0.48485	0.47748	0.52305	0.813206	0.693023	0.861706	0.856183	0.93726	0.801643		1	0.09392	0.09324	0.125837	0.528089	0.484523	0.449628	0.488951	0.736301	0.526155
2	0.50582	0.50432	0.697922	0.855489	0.729378	0.896135	0.889835	0.966463	0.875836		2	0.09849	0.09791	0.325961	0.571535	0.642786	0.537377	0.622344	0.850347	0.733483
3	0.51026	0.48521	0.488173	0.79069	0.688137	0.752396	0.78696	0.889873	0.760913		3	0.09782	0.09445	0.109411	0.478206	0.40562	0.278837	0.489522	0.650974	0.41762
4	0.47676	0.48346	0.397871	0.600837	0.641633	0.825032	0.773508	0.891198	0.703747		4	0.09187	0.09453	0.0750708	0.151221	0.294749	0.367259	0.391966	0.553904	0.338359
5	0.48215	0.48774	0.424329	0.742232	0.661705	0.79677	0.760802	0.915616	0.747288		5	0.09298	0.09457	0.0772946	0.469932	0.52373	0.377437	0.367107	0.652852	0.332686
6	0.51203	0.48232	0.470069	0.808203	0.666671	0.881833	0.906674	0.947819	0.863329		6	0.09818	0.09551	0.0992085	0.579485	0.601065	0.446163	0.610196	0.792657	0.468062
7	0.5154	0.50376	0.328804	0.747088	0.638199	0.858358	0.768065	0.888316	0.670905		7	0.10135	0.10058	0.0658167	0.351528	0.335143	0.475486	0.435029	0.577354	0.239907
8	0.47709	0.49025	0.446265	0.748017	0.706238	0.790226	0.802936	0.890485	0.701354		8	0.09208	0.09426	0.121964	0.413291	0.410313	0.372468	0.47826	0.642966	0.389955
9	0.51857	0.49985	0.47717	0.828555	0.626399	0.851864	0.890788	0.946527	0.794074		9	0.09949	0.09689	0.0991683	0.494593	0.246471	0.417223	0.561548	0.743038	0.3811
10	0.5338	0.55617	0.419991	0.866355	0.687791	0.883486	0.852452	0.934297	0.666204		10	0.11587	0.12389	0.0719639	0.502583	0.484283	0.492737	0.381192	0.586201	0.160501
mean	0.501673	0.497056	0.467364	0.780067	0.673918	0.839781	0.82882	0.920785	0.758529		mean	0.098205	0.098583	0.11717	0.454046	0.442868	0.421462	0.482611	0.678659	0.398783
std	0.0189563	0.0215839	0.0973904	0.0768529	0.0327582	0.047123	0.0565005	0.0293712	0.0748853		std	0.00704852	0.00915328	0.0763338	0.126373	0.128904	0.0748889	0.0920439	0.0983311	0.157703

## Sheet: BioKG
Table S9. Evaluation performance on the BioKG in the three sample scenarios.
Figure 4
warm start (unbalanced)	End-to-end methods		Feature-based methods		Heterogeneous data driven methods				warm start (unbalanced)	End-to-end methods		Feature-based methods		Heterogeneous data driven methods
AUROC	MPNN_CNN	DeepDTI	RF	NFM	DistMult	TriModel	KGE_NFM		AUPR	MPNN_CNN	DeepDTI	RF	NFM	DistMult	TriModel	KGE_NFM
1	0.98568	0.98765	0.975136	0.948628	0.920188	0.98433	0.987731		1	0.88635	0.90182	0.901258	0.779412	0.737296	0.877486	0.89913
2	0.98822	0.98883	0.962762	0.939631	0.937909	0.984537	0.987869		2	0.89664	0.91066	0.870844	0.784039	0.736903	0.877439	0.907656
3	0.98705	0.98796	0.968222	0.93385	0.916374	0.983881	0.986914		3	0.89379	0.91398	0.891626	0.76024	0.725119	0.878593	0.906828
4	0.98701	0.98714	0.971622	0.937039	0.937183	0.98309	0.98668		4	0.88919	0.90284	0.889384	0.784345	0.732834	0.872438	0.899642
5	0.98586	0.98913	0.969836	0.934199	0.936253	0.98348	0.985937		5	0.88182	0.9144	0.892869	0.755826	0.725355	0.873546	0.888675
6	0.98642	0.98821	0.978981	0.942768	0.935874	0.984179	0.985659		6	0.88577	0.90518	0.899945	0.778563	0.711493	0.879056	0.891232
7	0.98664	0.98677	0.974882	0.9436	0.936885	0.984719	0.986683		7	0.89476	0.90563	0.899579	0.792619	0.741793	0.885019	0.902668
8	0.98633	0.98786	0.970478	0.943375	0.929687	0.982723	0.985731		8	0.88232	0.90846	0.88746	0.763496	0.704832	0.865621	0.891922
9	0.98655	0.98769	0.968131	0.929378	0.94049	0.983345	0.985119		9	0.89871	0.90687	0.886144	0.744367	0.742261	0.878985	0.896363
10	0.98632	0.988	0.972372	0.931283	0.937773	0.983464	0.98707		10	0.8821	0.9035	0.891071	0.748065	0.731094	0.875139	0.891498
mean	0.986608	0.987924	0.971242	0.938375	0.932862	0.983775	0.986539		mean	0.889145	0.907334	0.891018	0.769097	0.728898	0.876332	0.897561
std	0.000713065	0.000702728	0.00450919	0.00622955	0.00820409	0.00065814	0.000910303		std	0.00641042	0.00446575	0.0088676	0.0168157	0.0125109	0.00512783	0.00674698
cold start for drugs	End-to-end methods		Feature-based methods		Heterogeneous data driven methods				cold start for drugs	End-to-end methods		Feature-based methods		Heterogeneous data driven methods
AUROC	MPNN_CNN	DeepDTI	RF	NFM	DistMult	TriModel	KGE_NFM		AUPR	MPNN_CNN	DeepDTI	RF	NFM	DistMult	TriModel	KGE_NFM
1	0.96351	0.95771	0.975212	0.937806	0.943219	0.961318	0.97073		1	0.87478	0.83577	0.901013	0.774254	0.812807	0.838437	0.876534
2	0.96547	0.96192	0.962296	0.935576	0.932206	0.960004	0.976263		2	0.86006	0.8285	0.869335	0.75794	0.717266	0.821961	0.866946
3	0.97473	0.97046	0.968684	0.93696	0.953255	0.968485	0.978647		3	0.88277	0.86703	0.89233	0.773118	0.797316	0.854985	0.894948
4	0.96128	0.96427	0.971891	0.932003	0.942629	0.952714	0.974137		4	0.84649	0.83519	0.890195	0.76663	0.786702	0.83902	0.876494
5	0.9709	0.9689	0.969622	0.931974	0.936683	0.967223	0.980138		5	0.86862	0.83773	0.892386	0.750889	0.748342	0.832771	0.888623
6	0.97568	0.9727	0.978848	0.943007	0.960243	0.970855	0.98019		6	0.88951	0.86005	0.89987	0.769567	0.814729	0.851674	0.886597
7	0.97312	0.96961	0.974462	0.947987	0.959608	0.971857	0.983421		7	0.88064	0.85774	0.899662	0.807897	0.826367	0.864114	0.903649
8	0.97275	0.96711	0.970919	0.934018	0.946846	0.959815	0.976066		8	0.8796	0.83512	0.888072	0.744921	0.779484	0.824951	0.871569
9	0.96774	0.96364	0.969328	0.927668	0.931698	0.96115	0.977413		9	0.85313	0.83998	0.88698	0.739945	0.725101	0.826408	0.874488
10	0.97386	0.96174	0.972619	0.933221	0.947915	0.967857	0.978898		10	0.87012	0.83901	0.891057	0.751472	0.779559	0.836904	0.869267
mean	0.969904	0.965806	0.971388	0.936022	0.94543	0.964128	0.97759		mean	0.870572	0.843612	0.89109	0.763663	0.778767	0.839123	0.880912
std	0.00506992	0.00470414	0.00446019	0.00587269	0.0102337	0.00605624	0.00354622		std	0.0137707	0.0129961	0.009143	0.019608	0.0375853	0.0138904	0.0120354
cold start for proteins	End-to-end methods		Feature-based methods		Heterogeneous data driven methods				cold start for proteins	End-to-end methods		Feature-based methods		Heterogeneous data driven methods
AUROC	MPNN_CNN	DeepDTI	RF	NFM	DistMult	TriModel	KGE_NFM		AUPR	MPNN_CNN	DeepDTI	RF	NFM	DistMult	TriModel	KGE_NFM
1	0.68354	0.8387	0.67331	0.843474	0.6876	0.745027	0.881899		1	0.11994	0.26833	0.128089	0.299492	0.172684	0.196279	0.434452
2	0.76191	0.83893	0.647453	0.852737	0.806232	0.871941	0.892298		2	0.2315	0.34103	0.116187	0.305707	0.308046	0.376019	0.484399
3	0.74806	0.76247	0.639979	0.855515	0.777765	0.846331	0.884422		3	0.17363	0.22245	0.116437	0.329648	0.340598	0.360004	0.480505
4	0.79519	0.78681	0.748277	0.882232	0.870146	0.934471	0.922578		4	0.22665	0.45006	0.193038	0.320598	0.660228	0.718145	0.711131
5	0.69751	0.72144	0.65177	0.778455	0.768466	0.881952	0.910878		5	0.13269	0.31624	0.121888	0.259704	0.397049	0.434674	0.657997
6	0.77799	0.7821	0.686688	0.87351	0.783499	0.832145	0.914278		6	0.29919	0.31134	0.130117	0.313097	0.41511	0.334118	0.562076
7	0.7981	0.78464	0.674281	0.836999	0.737809	0.843332	0.880807		7	0.29425	0.33614	0.136064	0.310886	0.340849	0.326279	0.552268
8	0.82704	0.85448	0.634124	0.841189	0.748512	0.862701	0.91368		8	0.38653	0.44222	0.115854	0.277597	0.305877	0.388341	0.588353
9	0.80052	0.83039	0.703604	0.849708	0.811872	0.880061	0.915701		9	0.29968	0.34073	0.152644	0.298054	0.310763	0.435188	0.558309
10	0.78907	0.85627	0.598263	0.855945	0.723846	0.823148	0.874779		10	0.28394	0.38451	0.105024	0.320148	0.357924	0.355822	0.456548
mean	0.767893	0.805623	0.665775	0.846976	0.771575	0.852111	0.899132		mean	0.2448	0.341305	0.131534	0.303493	0.360913	0.392487	0.548604
std	0.0462712	0.0448026	0.0415814	0.0278517	0.051352	0.0491881	0.0179266		std	0.0841724	0.0706189	0.0253155	0.0211857	0.124019	0.132762	0.0885162

## Sheet: Supplementary Table 10
Supplementary Table 10. Impact of each component in the KGE_NFM framework on the predictive performance in the scenario of the warm start in the unbalanced situation.
Luo’s dataset
AUROC	DistMult	NFM	KGE_NFM_nodes	KGE_NFM_nopca	KGE_NFM		AUPR	DistMult	NFM	KGE_NFM_nodes	KGE_NFM_nopca	KGE_NFM
1	0.815766	0.951893	0.966881	0.954252	0.975857		1	0.461366	0.847275	0.932338	0.801102	0.933681
2	0.823804	0.912563	0.925691	0.926289	0.957692		2	0.443455	0.708234	0.726035	0.648369	0.843166
3	0.825391	0.927787	0.927997	0.907133	0.957186		3	0.487224	0.753811	0.774216	0.665905	0.868993
4	0.838097	0.916135	0.941371	0.925038	0.964374		4	0.507863	0.770812	0.770784	0.719794	0.866146
5	0.800755	0.91967	0.926868	0.914556	0.968017		5	0.39243	0.705762	0.692395	0.52557	0.82188
6	0.815621	0.920544	0.930789	0.901047	0.946795		6	0.3739	0.756903	0.773704	0.650926	0.844492
7	0.777699	0.915298	0.910782	0.908943	0.964272		7	0.335908	0.721416	0.701551	0.656282	0.806567
8	0.843426	0.930015	0.927229	0.892906	0.964272		8	0.471111	0.755186	0.788442	0.58705	0.865128
9	0.776765	0.916382	0.918641	0.873949	0.952561		9	0.368976	0.69674	0.72323	0.508811	0.830241
10	0.823838	0.918445	0.929634	0.92488	0.96557		10	0.421784	0.708887	0.735778	0.713363	0.866862
mean	0.814116	0.922873	0.930588	0.912899	0.96166		mean	0.426402	0.742502	0.761847	0.647717	0.854716
std	0.0227412	0.0115653	0.0150008	0.0218306	0.00828511		std	0.0570245	0.0452988	0.0683622	0.0890328	0.0350545
Hetionet
AUROC	DistMult	NFM	KGE_NFM_nodes	KGE_NFM			AUPR	DistMult	NFM	KGE_NFM_nodes	KGE_NFM
1	0.956571	0.912931	0.9704	0.972209			1	0.690891	0.598435	0.775027	0.986834
2	0.959414	0.908612	0.971264	0.970894			2	0.689384	0.601184	0.778614	0.989128
3	0.96032	0.91205	0.971245	0.970901			3	0.690567	0.612814	0.776194	0.982454
4	0.961929	0.91523	0.971727	0.973563			4	0.709915	0.624544	0.780233	0.987045
5	0.956784	0.906315	0.968929	0.969589			5	0.677806	0.599202	0.767477	0.984786
6	0.959957	0.908332	0.971931	0.971726			6	0.694223	0.612718	0.779109	0.976392
7	0.959159	0.911732	0.970328	0.970283			7	0.692141	0.618612	0.774796	0.978877
8	0.955822	0.913642	0.965913	0.971735			8	0.681699	0.607156	0.76009	0.985122
9	0.958812	0.913963	0.970667	0.971586			9	0.688149	0.612849	0.774325	0.978735
10	0.961179	0.91127	0.971362	0.973004			10	0.699967	0.613227	0.775377	0.983926
mean	0.958995	0.911408	0.970377	0.971549			mean	0.691474	0.610074	0.774124	0.98333
std	0.00203109	0.00283234	0.00179068	0.00120042			std	0.00893913	0.00853503	0.00606112	0.00415316
Yamanishi_08’s dataset
AUROC	DistMult	NFM	KGE_NFM_nodes	KGE_NFM			AUPR	DistMult	NFM	KGE_NFM_nodes	KGE_NFM
1	0.978609	0.954011	0.978643	0.98259			1	0.839709	0.812715	0.868122	0.917691
2	0.980028	0.927608	0.966778	0.983283			2	0.877278	0.748879	0.785871	0.929846
3	0.91972	0.930315	0.971121	0.984751			3	0.604729	0.763449	0.818	0.883952
4	0.972637	0.910296	0.964209	0.987936			4	0.826265	0.659794	0.79991	0.918425
5	0.978249	0.936618	0.963039	0.987106			5	0.869429	0.742306	0.790391	0.900209
6	0.975722	0.947597	0.968	0.981833			6	0.871106	0.80896	0.823	0.880495
7	0.973687	0.943109	0.982059	0.981919			7	0.833263	0.79279	0.899086	0.892807
8	0.973723	0.952375	0.964992	0.984421			8	0.839874	0.809819	0.807966	0.912039
9	0.972459	0.93688	0.975275	0.980811			9	0.8194	0.783821	0.837831	0.874303
10	0.909479	0.949074	0.96938	0.988107			10	0.534568	0.811026	0.828827	0.912811
mean	0.963431	0.938788	0.97035	0.984276			mean	0.791562	0.773356	0.8259	0.902258
std	0.0259814	0.0134799	0.00641037	0.00266014			std	0.11975	0.0478542	0.0353096	0.0187124
BioKG
AUROC	DistMult	NFM	KGE_NFM_nodes	KGE_NFM			AUPR	DistMult	NFM	KGE_NFM_nodes	KGE_NFM
1	0.920188	0.948628	0.984601	0.987731			1	0.737296	0.779412	0.872299	0.89913
2	0.937909	0.939631	0.985444	0.987869			2	0.736903	0.784039	0.900239	0.907656
3	0.916374	0.93385	0.980042	0.986914			3	0.725119	0.76024	0.879022	0.906828
4	0.937183	0.937039	0.984555	0.98668			4	0.732834	0.784345	0.895827	0.899642
5	0.936253	0.934199	0.984961	0.985937			5	0.725355	0.755826	0.893561	0.888675
6	0.935874	0.942768	0.983982	0.985659			6	0.711493	0.778563	0.888174	0.891232
7	0.936885	0.9436	0.982833	0.986683			7	0.741793	0.792619	0.895376	0.902668
8	0.929687	0.943375	0.982902	0.985731			8	0.704832	0.763496	0.886977	0.891922
9	0.94049	0.929378	0.981942	0.985119			9	0.742261	0.744367	0.888753	0.896363
10	0.937773	0.931283	0.982488	0.98707			10	0.731094	0.748065	0.880748	0.891498
mean	0.932862	0.938375	0.983375	0.986539			mean	0.728898	0.769097	0.888098	0.897561
std	0.00820409	0.00622955	0.00165083	0.000910303			std	0.0125109	0.0168157	0.00867737	0.00674698
